# Supplementary material for: Food as Medicine: A Review of Plant Secondary Metabolites from Pollen, Nectar, and Resin with Health Benefits for Bees
Source: Insects. 2025 Apr 15;16(4):414. doi: 10.3390/insects16040414 (PMC12027951; doi:10.3390/insects16040414)
Supplement: Supplementary file 1 [file insects-16-00414-s001.zip]

Archive with 1 entries (1 files):
- insects-3523035-supplementary.pdf
